# Supplementary material for: The Regulatory Network of Sturgeon Chondroitin Sulfate on Colorectal Cancer Inhibition by Transcriptomic and Proteomic Analysis
Source: Int J Mol Sci. 2021 Aug 30;22(17):9395. doi: 10.3390/ijms22179395 (PMC8430666; doi:10.3390/ijms22179395)
Supplement: Supplementary file 1 [file ijms-22-09395-s001.zip]

Archive with 1 entries (1 files):
- ijms-1333721-Supplementary data.pdf
